# Supplementary material for: A multispectral 3D live organoid imaging platform to screen probes for fluorescence guided surgery
Source: EMBO Mol Med. 2024 Jun 3;16(7):3. doi: 10.1038/s44321-024-00084-4 (PMC11251264; doi:10.1038/s44321-024-00084-4)
Supplement: Supplementary file 7 — Movie EV1 [file 44321_2024_84_MOESM7_ESM.zip]

Archive with 4 entries (4 files):
- Jeremiase2023_v5_720p.mp4
- __MACOSX/._Jeremiase2023_v5_720p.mp4
- Jeremiasse_caption Movie EV1.docx
- __MACOSX/._Jeremiasse_caption Movie EV1.docx
