# Supplementary material for: A multispectral 3D live organoid imaging platform to screen probes for fluorescence guided surgery
Source: EMBO Mol Med. 2024 Jun 3;16(7):3. doi: 10.1038/s44321-024-00084-4 (PMC11251264; doi:10.1038/s44321-024-00084-4)
Supplement: Supplementary file 8 — Source data Fig. 1 [file 44321_2024_84_MOESM8_ESM.zip]

Archive with 14 entries (11 files):
- Figure1/
- __MACOSX/._Figure1
- Figure1/1E/
- __MACOSX/Figure1/._1E
- Figure1/1D/
- __MACOSX/Figure1/._1D
- Figure1/1E/MatrixHeatmap_BC.R
- __MACOSX/Figure1/1E/._MatrixHeatmap_BC.R
- Figure1/1E/MatrixHeatmap_BC.RData
- __MACOSX/Figure1/1E/._MatrixHeatmap_BC.RData
- Figure1/1D/MatrixHeatmap_NBL.RData
- __MACOSX/Figure1/1D/._MatrixHeatmap_NBL.RData
- Figure1/1D/MatrixHeatmap_NBL.R
- __MACOSX/Figure1/1D/._MatrixHeatmap_NBL.R
