# Supplementary material for: A multispectral 3D live organoid imaging platform to screen probes for fluorescence guided surgery
Source: EMBO Mol Med. 2024 Jun 3;16(7):3. doi: 10.1038/s44321-024-00084-4 (PMC11251264; doi:10.1038/s44321-024-00084-4)
Supplement: Supplementary file 8 — Source data Fig. 1 [file 44321_2024_84_MOESM8_ESM.zip › Figure1/1D/MatrixHeatmap_NBL.R]

library("dplyr") 
library("RColorBrewer")
library("ggplot2")

# Load the .RData file
setwd("/Figure1/1D")
load("MatrixHeatmap_NBL.RData")

#deterimine order of markers in plot
MatrixHeatmap_NBL <- MatrixHeatmap_NBL %>%
  mutate(marker = factor(marker, levels=c("NCAM1", "GD2", "L1CAM", "ALCAM", "THY1"))) 

#deterimine order of organoid lines in plo
MatrixHeatmap_NBL <- MatrixHeatmap_NBL %>%
  mutate(org_line = factor(org_line, levels=c("000GKX", "000IJY", "AMC772", "AMC717", "KCNR", "NBL67", "NBL39", "NBL129", "KIDNEY"))) 

colours=rev(brewer.pal(11, "Spectral"))
colours=colorRampPalette(colours)(100)

ggplot(MatrixHeatmap_NBL, aes(x=marker, y=org_line, size=percentage, color=intensity_norm)) +
  geom_point(alpha=1) + scale_radius(range=c(0,20), breaks=c(1,20,40,60,80,100),labels=c("0","20","40","60", "80", "100"))+
  scale_colour_gradientn(colours = colours,
                         values = NULL) +
  scale_x_discrete(position = "top") +
  theme(
    panel.grid.major = element_blank(), 
    panel.grid.minor = element_blank()
  )+theme_classic()
