# Supplementary material for: A multispectral 3D live organoid imaging platform to screen probes for fluorescence guided surgery
Source: EMBO Mol Med. 2024 Jun 3;16(7):3. doi: 10.1038/s44321-024-00084-4 (PMC11251264; doi:10.1038/s44321-024-00084-4)
Supplement: Supplementary file 9 — Source data Fig. 3 [file 44321_2024_84_MOESM9_ESM.zip]

Archive with 16 entries (12 files):
- Figure3/
- __MACOSX/._Figure3
- Figure3/3C/
- __MACOSX/Figure3/._3C
- Figure3/3D/
- __MACOSX/Figure3/._3D
- Figure3/3G/
- __MACOSX/Figure3/._3G
- Figure3/3C/Jeremiasse_GD2 TBRs.xlsx
- __MACOSX/Figure3/3C/._Jeremiasse_GD2 TBRs.xlsx
- Figure3/3D/Jeremiasse_L1CAM TBRs.xlsx
- __MACOSX/Figure3/3D/._Jeremiasse_L1CAM TBRs.xlsx
- Figure3/3G/CombiHeatmap_BC.R
- __MACOSX/Figure3/3G/._CombiHeatmap_BC.R
- Figure3/3G/CombiHeatmap_BC.RData
- __MACOSX/Figure3/3G/._CombiHeatmap_BC.RData
