# Supplementary material for: A multispectral 3D live organoid imaging platform to screen probes for fluorescence guided surgery
Source: EMBO Mol Med. 2024 Jun 3;16(7):3. doi: 10.1038/s44321-024-00084-4 (PMC11251264; doi:10.1038/s44321-024-00084-4)
Supplement: Supplementary file 9 — Source data Fig. 3 [file 44321_2024_84_MOESM9_ESM.zip › Figure3/3C/Jeremiasse_GD2 TBRs.xlsx]

## Sheet: data description
	Tumor-to-background ratios (TBRs) of GD2
	obtained in vitro and in vivo
	as presented in Fig 3C

## Sheet: GD2 TBRs (Fig 3C)
					GD2 TBR
	PDO line	in vitro				in vivo
	NBL129	12.63	7.91	10.35	6.21	7.83	7.46	7.22	4.86
	NBL39	2.57	2.82	2.37	4.7	5.38	4.52	3.92	4.93
	NBL67	2.16	1.61	2.03	2.15	1.34	1.37	2.1	3.61
