# Supplementary material for: A multispectral 3D live organoid imaging platform to screen probes for fluorescence guided surgery
Source: EMBO Mol Med. 2024 Jun 3;16(7):3. doi: 10.1038/s44321-024-00084-4 (PMC11251264; doi:10.1038/s44321-024-00084-4)
Supplement: Supplementary file 9 — Source data Fig. 3 [file 44321_2024_84_MOESM9_ESM.zip › Figure3/3D/Jeremiasse_L1CAM TBRs.xlsx]

## Sheet: data description
	Tumor-to-background ratios (TBRs) of L1CAM
	obtained in vitro and in vivo
	as presented in Fig 3D

## Sheet: L1CAM TBRs (Fig 3D)
					L1CAM TBR
	PDO line	in vitro							in vivo
	NBL129	0.58	0.58	0.45	0.45	4.47	2.87	2.6	3.47	3.45	2.65	1.45
	NBL39	0.28	1.08	0.57	0.54	3.79	4.87	2.5	2.23
	NBL67	0.55	0.82	1	0.39	3.3	4.2	3.55	3.39
