# Supplementary material for: A multispectral 3D live organoid imaging platform to screen probes for fluorescence guided surgery
Source: EMBO Mol Med. 2024 Jun 3;16(7):3. doi: 10.1038/s44321-024-00084-4 (PMC11251264; doi:10.1038/s44321-024-00084-4)
Supplement: Supplementary file 9 — Source data Fig. 3 [file 44321_2024_84_MOESM9_ESM.zip › Figure3/3G/CombiHeatmap_BC.R]

library("RColorBrewer")
library("gplots")

# Load the .RData file
setwd("/Figure3/3G")
load("CombiHeatmap_BC.RData")

colours=rev(brewer.pal(11, "Spectral"))
colours=colorRampPalette(colours)(100)

heatmap.2(as.matrix(CombiHeatmap_BC),
          main = "Percentage positive organoids",
          notecol="black",     
          density.info="none",  
          trace="none",     
          margins =c(20,5),    
          col=colours,    
          dendrogram="column",    
          sepcolor="black", sepwidth=c(0.01,0.01),
          scale="none", #z-score
          distfun = function(x) dist(x, method="euclidean"),
          hclustfun = function(x) hclust(x, method="ward.D2"),
          breaks=seq(0,1,1/length(colours)),
          cexCol = 0.7  
) 
